# Supplementary material for: Value of regular endosonography and [18F]fluorodeoxyglucose PET–CT after surgery for gastro-oesophageal junction, stomach or pancreatic cancer
Source: BJS Open. 2020 Dec 23;5(2):zraa028. doi: 10.1093/bjsopen/zraa028 (PMC7944502; doi:10.1093/bjsopen/zraa028)
Supplement: zraa028_Supplementary_Data [file zraa028_supplementary_data.zip]

Archive with 6 entries (5 files):
- zraa028_Supplementary_Data/
- zraa028_Supplementary_Data/Fig S1a-c figure legends incl.docx
- zraa028_Supplementary_Data/Fig. S1a (GOJ) EUSvsPET.tif
- zraa028_Supplementary_Data/Fig. S1b (Stomach) EUSvsPET.tif
- zraa028_Supplementary_Data/Fig. S1c (Pancreas) EUSvsPET.tif
- zraa028_Supplementary_Data/Table S1 EUSvsPET.docx
